# Supplementary material for: Telehealth equity and access communication skills pilot simulation for practicing clinicians
Source: PLoS One. 2025 Jan 6;20(1):e0302804. doi: 10.1371/journal.pone.0302804 (PMC11703036; doi:10.1371/journal.pone.0302804)
Supplement: S1 Dataset — (XLS) [file pone.0302804.s007.xls]

## Sheet: Sheet1
Record ID	Survey Identifier	Survey Timestamp	Complete?	Survey Timestamp	I can describe at least two ways to adjust physical characteristics (physical sp	I can describe at least two ways that I can use words/language/dialogue to ensur	I can give two examples of techniques to create a therapeutic rapport via telehe	I feel confident applying language that partners with the patient to ascertain a	I can describe at least two ways to inquire about and include a patients family/	I can describe language techniques to ensure mutually understood post-encounter	Are you a physician or an APP?	How many years have you been in practice since residency?	How many years have you been in practice since graduation from school (PA or NP	Have you provided patient care via video-based telehealth in the past?	With which programs have you provided telehealth care? (choice=Partners Healthca	With which programs have you provided telehealth care? (choice=Virtual Observati	With which programs have you provided telehealth care? (choice=iPads in ED durin	With which programs have you provided telehealth care? (choice=Virtual Visits fo	With which programs have you provided telehealth care? (choice=MGB Virtual Urgen	With which programs have you provided telehealth care? (choice=Hospital-at-Home)	With which programs have you provided telehealth care? (choice=Other)	Which other sites?	How do you identify your gender?	Other gender:	Complete?	Survey Timestamp	Which case is this?	Is this the doctor/APPs first or second case?	1. Ensures my privacy by making sure that my space is private for me	2. Ensures my privacy by making sure and indicating they are in a private space	3. Avoids background noise	4. Uses appropriate lighting so that I can see them	5. Turns off other applications (e.g., no other notification noises from emails	6. Adjusts camera to eye level so that I can see their face	7. Dresses professionally	8. Begins information exchange by creating relaxed, empathetic environment that	Additional comments:	9. Uses non-judgmental statements when communicating with me	10. Narrates and explains their actions (e.g., if they need to look at another s	11. Speaks clearly and deliberately so that I can understand	12. Uses non-verbal language to show they are listening to me	13. Uses pauses to facilitate bilateral communication (listening to me, observin	14. Suggests escalation of care (e.g., go to the ED, visit in-person) if clinici	15. Ensures that my care is concordant with my preferences and values	16. Explores whether I have social supports and incorporates them as able (if in	17. Thoroughly and accurately educates me about my illness, its management, and	18. Verbalizes and clarifies post-encounter plans for my care	19. Ensures that I have access to resources that will support my post-encounter	Additional comments:
1		2023-02-17 11:04:20	Complete	2023-02-20 12:53:26	Somewhat Agree	Somewhat Agree	Somewhat Agree	Strongly Agree	Somewhat Agree	Strongly Agree	APP (PA/NP)		0-5 years	Yes	Checked	Unchecked	Unchecked	Unchecked	Checked	Unchecked	Unchecked		Female		Complete	2023-02-21 10:58:30	Blood pressure	First	Did not Perform	Did not Perform	Performed	Performed	Performed	Performed	Performed	Performed		Performed	N/A	Performed	Performed	Performed	Performed	Performed	Performed	Performed	Performed	Performed
2		2023-02-17 11:04:23	Complete	2023-02-17 12:47:45	Somewhat Agree	Somewhat Agree	Somewhat Agree	Somewhat Agree	Somewhat Agree	Somewhat Agree	APP (PA/NP)		5-10 years	Yes	Unchecked	Unchecked	Unchecked	Unchecked	Checked	Unchecked	Unchecked		Female		Complete	2023-02-21 10:26:32	Asthma	First	Did not Perform	Did not Perform	Performed	Performed	Performed	Performed	Performed	Performed		Performed	Performed	Performed	Performed	Performed	Performed	Performed	Did not Perform	Performed	Performed	Performed
3		2023-02-17 11:04:25	Complete	2023-02-17 16:31:13	Neutral	Neutral	Somewhat Agree	Neutral	Somewhat Agree	Neutral	Physician	20+ years		Yes	Unchecked	Unchecked	Unchecked	Checked	Unchecked	Unchecked	Unchecked		Male		Complete	2023-02-21 09:51:07	Asthma	First	Did not Perform	Did not Perform	Performed	Performed	N/A	N/A	N/A	Performed		Performed	Performed	Performed	N/A	N/A	N/A	Performed	Did not Perform	Performed	Performed	Performed	Because of technical difficulty, patient could not see physician on screen. He could only be heard.
4		2023-02-17 11:04:27	Complete	2023-02-17 14:35:38	Somewhat Agree	Somewhat Agree	Somewhat Agree	Somewhat Agree	Somewhat Agree	Neutral	APP (PA/NP)		0-5 years	Yes	Unchecked	Unchecked	Unchecked	Checked	Unchecked	Unchecked	Unchecked		Female		Complete	2023-03-07 09:23:32	Blood pressure	First	Did not Perform	Did not Perform	Performed	Performed	Performed	Performed	Performed	Performed	FILLED OUT IN ERROR	Performed	Performed	Performed	Performed	Performed	N/A	Performed	N/A	Performed	Performed	Performed	FILLED OUT IN ERROR
5		2023-02-21 09:19:57	Complete	2023-02-21 09:22:36	Neutral	Neutral	Somewhat Agree	Strongly Agree	Strongly Agree	Somewhat Agree	APP (PA/NP)		5-10 years		Unchecked	Unchecked	Unchecked	Unchecked	Unchecked	Unchecked	Unchecked		Female		Complete	2023-02-21 09:40:36	Blood pressure	First	Did not Perform	Did not Perform	Performed	Performed	Performed	Performed	Performed	Performed		Performed	N/A	Performed	Performed	Performed	N/A	Performed	Did not Perform	Performed	Performed	Did not Perform
6		2023-03-06 10:18:34	Complete	2023-03-07 07:12:33	Somewhat Agree	Somewhat Agree	Somewhat Agree	Neutral	Neutral	Somewhat Agree	APP (PA/NP)		5-10 years	Yes	Unchecked	Unchecked	Unchecked	Checked	Checked	Unchecked	Unchecked		Female		Complete	2023-03-07 09:19:54	Asthma	First	Performed	Performed	Performed	Performed	Performed	Performed	Performed	Performed	Good first Google Team for both of us.	Performed	Performed	Performed	Performed	Performed	Did not Perform	Performed	Did not Perform	Performed	Performed	Did not Perform
7		2023-03-06 10:18:40	Complete	2023-03-06 18:41:40	Strongly Agree	Strongly Agree	Strongly Agree	Strongly Agree	Strongly Agree	Strongly Agree	APP (PA/NP)		5-10 years	Yes	Unchecked	Unchecked	Unchecked	Checked	Unchecked	Unchecked	Unchecked		Female		Complete	2023-03-07 10:30:34	Asthma	Second	Performed	Performed	Performed	Performed	Performed	Performed	Performed	Performed		Performed	N/A	Performed	Performed	Performed	Performed	Performed	Performed	Performed	Performed	Performed
8		2023-03-06 10:18:45	Complete	2023-03-07 10:25:34	Neutral	Strongly Agree	Somewhat Agree	Neutral	Somewhat Agree	Strongly Agree	APP (PA/NP)		5-10 years	Yes	Unchecked	Unchecked	Unchecked	Unchecked	Checked	Unchecked	Unchecked		Male		Complete	2023-03-07 10:13:44	Blood pressure	First	Did not Perform	Did not Perform	Performed	Performed	Performed	Performed	Performed	Performed		Performed	Performed	Performed	Performed	Performed	N/A	Performed	Did not Perform	Performed	Performed	Performed
9		2023-03-06 10:30:31	Complete	2023-03-06 21:09:27	Strongly Agree	Strongly Agree	Strongly Agree	Strongly Agree	Strongly Agree	Strongly Agree	APP (PA/NP)		5-10 years	Yes	Unchecked	Unchecked	Unchecked	Checked	Checked	Unchecked	Unchecked		Female		Complete	2023-03-08 10:20:37	Blood pressure	First	Did not Perform	Did not Perform	Performed	Performed	Performed	Performed	Performed	Performed		Performed	Performed	Performed	Performed	Performed	N/A	Performed	Performed	Performed	Performed	Performed
10		2023-03-06 10:30:33	Complete	2023-03-07 12:41:48	Strongly Agree	Strongly Agree	Strongly Agree	Strongly Agree	Strongly Agree	Strongly Agree	Physician	11-15 years		Yes	Unchecked	Unchecked	Unchecked	Unchecked	Checked	Unchecked	Unchecked		Female		Complete	2023-03-08 10:27:06	Asthma	First	Performed	Performed	Performed	Performed	Performed	Performed	Performed	Performed		Performed	Performed	Performed	Performed	Performed	Did not Perform	Performed	Did not Perform	Performed	Performed	Did not Perform
11		2023-04-03 13:01:55	Complete	2023-04-04 07:55:27	Strongly Agree	Neutral	Somewhat Agree	Neutral	Neutral	Somewhat Disagree	Physician	0-5 years		Yes	Unchecked	Unchecked	Checked	Unchecked	Unchecked	Unchecked	Unchecked		Male		Complete	2023-04-04 10:19:39	Blood pressure	First	Did not Perform	Did not Perform	Performed	Performed	Performed	Performed	Performed	Performed		Performed	Performed	Performed	Performed	Performed	N/A	Performed	Did not Perform	Performed	Performed	Performed
12		2023-04-03 13:01:57	Complete	2023-04-03 19:08:12	Strongly Agree	Strongly Agree	Somewhat Agree	Somewhat Agree	Somewhat Agree	Somewhat Agree	APP (PA/NP)		5-10 years	No	Unchecked	Unchecked	Unchecked	Unchecked	Unchecked	Unchecked	Unchecked		Male		Complete	2023-04-04 10:23:47	Asthma	Second	Performed	Performed	Performed	Performed	Performed	Performed	Performed	Performed		Performed	Performed	Performed	Performed	Performed	Performed	Performed	Performed	Performed	Performed	Performed
13		2023-04-03 13:01:59	Complete	2023-04-04 08:59:10	Neutral	Somewhat Agree	Neutral	Neutral	Neutral	Neutral	APP (PA/NP)		0-5 years	No	Unchecked	Unchecked	Unchecked	Unchecked	Unchecked	Unchecked	Unchecked		Female		Complete	2023-04-04 09:30:29	Asthma	First	Performed	Performed	Performed	Performed	Performed	Performed	Performed	Performed		Performed	Performed	Performed	Performed	Performed	Performed	Performed	Performed	Performed	Performed	Performed
14		2023-04-03 13:02:01	Complete	2023-04-04 08:12:11	Somewhat Agree	Somewhat Agree	Somewhat Agree	Somewhat Agree	Neutral	Neutral	APP (PA/NP)		5-10 years	Yes	Unchecked	Unchecked	Unchecked	Unchecked	Checked	Unchecked	Checked	AFC urgent care	Female		Complete	2023-04-04 09:17:07	Blood pressure	First	Did not Perform	Did not Perform	Performed	Performed	Performed	Performed	Performed	Performed		Performed	N/A	Performed	Performed	Performed	N/A	Performed	Performed	Performed	Performed	Performed
15		2023-04-03 13:07:58	Complete	2023-04-04 09:16:06	Somewhat Agree	Somewhat Agree	Strongly Agree	Strongly Agree	Strongly Agree	Strongly Agree	APP (PA/NP)		0-5 years	No	Unchecked	Unchecked	Unchecked	Unchecked	Unchecked	Unchecked	Unchecked		Female		Complete	2023-04-05 11:21:37	Asthma	First	Did not Perform	Did not Perform	Performed	Performed	Performed	Performed	Performed	Performed		Performed	Performed	Performed	Performed	Performed	Performed	Performed	Did not Perform	Performed	Performed	Performed
16		2023-04-03 13:07:59	Complete	2023-04-05 10:17:19	Somewhat Agree	Somewhat Agree	Somewhat Agree	Somewhat Agree	Somewhat Agree	Somewhat Agree	APP (PA/NP)		0-5 years	No	Unchecked	Unchecked	Unchecked	Unchecked	Unchecked	Unchecked	Unchecked		Male		Complete	2023-04-05 11:16:41	Blood pressure	First	Performed	Did not Perform	Performed	Performed	N/A	Performed	Performed	Performed		Performed	Performed	Performed	Performed	Performed	N/A	Performed	Performed	Performed	Performed	Performed
17		2023-04-03 13:08:00	Complete	2023-04-04 09:20:14	Strongly Agree	Somewhat Agree	Neutral	Neutral	Somewhat Agree	Strongly Agree	APP (PA/NP)		16-20 years	Yes	Checked	Unchecked	Unchecked	Checked	Checked	Unchecked	Unchecked		Female		Complete	2023-04-05 12:18:35	Blood pressure	First	Did not Perform	Did not Perform	Performed	Performed	Performed	Performed	Performed	Performed		Performed	N/A	Performed	Performed	Performed	N/A	Performed	Performed	Performed	Performed	Performed
18		2023-04-03 13:08:01	Complete	2023-04-04 18:58:12	Strongly Disagree	Neutral	Somewhat Disagree	Somewhat Disagree	Somewhat Disagree	Neutral	APP (PA/NP)		0-5 years	No	Unchecked	Unchecked	Unchecked	Unchecked	Unchecked	Unchecked	Unchecked		Female		Complete	2023-04-05 12:23:43	Asthma	First	Did not Perform	Did not Perform	Performed	Performed	Performed	Performed	Performed	Performed		Performed	Performed	Performed	Performed	Performed	Performed	Performed	Did not Perform	Performed	Performed	Did not Perform	Suggest I see my PCP
19		2023-04-10 13:30:32	Complete	2023-04-11 13:45:39	Somewhat Agree	Neutral	Neutral	Somewhat Disagree	Neutral	Somewhat Disagree	Physician	0-5 years		Yes	Unchecked	Checked	Unchecked	Unchecked	Unchecked	Unchecked	Unchecked		Female		Complete	2023-04-13 10:29:20	Blood pressure	First	Did not Perform	Did not Perform	Performed	Performed	Performed	Performed	Did not Perform	Performed		Performed	Performed	Performed	Performed	Performed	Performed	Performed	Did not Perform	Performed	Performed	Performed
20		2023-04-10 13:30:34	Complete	2023-04-11 12:32:08	Strongly Agree	Somewhat Agree	Somewhat Agree	Somewhat Agree	Strongly Agree	Somewhat Agree	APP (PA/NP)		5-10 years	Yes	Checked	Unchecked	Unchecked	Unchecked	Checked	Unchecked	Unchecked		Female		Complete	2023-04-13 11:26:03	Blood pressure	First	Did not Perform	Did not Perform	Performed	Performed	Performed	Performed	Performed	Performed		Performed	Performed	Performed	Performed	Performed	Performed	Performed	Performed	Performed	Performed	Performed
21		2023-04-10 13:30:34	Complete	2023-04-11 14:38:54	Somewhat Disagree	Neutral	Neutral	Somewhat Agree	Neutral	Somewhat Agree	Physician	20+ years		Yes	Checked	Unchecked	Unchecked	Unchecked	Unchecked	Unchecked	Unchecked		Male		Complete	2023-04-13 10:37:28	Asthma	First	Performed	Performed	Performed	Performed	Performed	Performed	Performed	Performed		Performed	Performed	Performed	Performed	Performed	Performed	Performed	Did not Perform	Performed	Performed	Did not Perform
22		2023-04-10 13:30:35	Complete	2023-04-12 10:02:24	Somewhat Agree	Somewhat Agree	Somewhat Agree	Somewhat Agree	Neutral	Strongly Agree	APP (PA/NP)		11-15 years	No	Unchecked	Unchecked	Unchecked	Unchecked	Unchecked	Unchecked	Unchecked		Female		Complete	2023-04-13 11:32:57	Asthma	Second	Performed	Performed	Performed	Performed	Performed	Performed	Performed	Performed		Performed	Performed	Performed	Performed	Performed	N/A	Performed	Performed	Performed	Performed	Performed
24		2023-04-18 11:32:07	Complete	2023-04-19 09:16:08	Somewhat Agree	Somewhat Agree	Somewhat Agree	Somewhat Disagree	Somewhat Agree	Neutral	Physician	5-10 years		No	Unchecked	Unchecked	Unchecked	Unchecked	Unchecked	Unchecked	Unchecked		Female		Complete	2023-04-19 11:18:13	Blood pressure	First	Did not Perform	Did not Perform	Performed	Performed	Performed	Performed	Performed	Performed		Performed	N/A	Performed	Performed	Performed	N/A	Performed	Performed	Performed	Performed	Performed
25		2023-04-18 11:32:08	Complete	2023-04-19 12:07:28	Neutral	Somewhat Agree	Somewhat Agree	Somewhat Agree	Somewhat Agree	Somewhat Agree	APP (PA/NP)		0-5 years	No	Unchecked	Unchecked	Unchecked	Unchecked	Unchecked	Unchecked	Unchecked		Female		Complete	2023-04-19 13:27:09	Asthma	First	Did not Perform	Did not Perform	Performed	Performed	Performed	Performed	Did not Perform	Performed		Performed	N/A	Performed	Performed	Performed	Performed	Performed	Did not Perform	Performed	Performed	Performed	Participant used some lingo that could have been clarified for the the patient (nebulizer and intubation/intubator). Explanations could be helpful to patient.
26		2023-04-18 11:32:10	Complete	2023-04-19 10:51:38	Strongly Agree	Somewhat Agree	Somewhat Agree	Somewhat Agree	Somewhat Agree	Somewhat Agree	APP (PA/NP)		11-15 years	No	Unchecked	Unchecked	Unchecked	Unchecked	Unchecked	Unchecked	Unchecked		Female		Complete	2023-04-19 13:17:53	Blood pressure	First	Did not Perform	Did not Perform	Performed	Performed	Performed	Performed	Performed	Performed		Performed	N/A	Performed	Performed	Performed	Performed	Performed	Performed	Performed	Performed	Performed
27		2023-04-18 11:32:11	Complete	2023-04-18 12:07:35	Somewhat Disagree	Somewhat Agree	Somewhat Agree	Somewhat Agree	Somewhat Disagree	Somewhat Disagree	APP (PA/NP)		0-5 years	No	Unchecked	Unchecked	Unchecked	Unchecked	Unchecked	Unchecked	Unchecked		Female		Complete	2023-04-19 10:48:24	Asthma	First	Did not Perform	Did not Perform	Performed	Performed	Performed	Performed	Did not Perform	Performed		Performed	N/A	Performed	Performed	Performed	Performed	Performed	Did not Perform	Performed	Performed	Did not Perform	For question 10, there was no such interruption or reason for explanation, so I put N/A. For Question 17, although, she did give some feedback on quitting smoking, and briefly gave some suggestions on what to avoid, I think she could have offered a little more 'educating' and management on my illness. For question 19, she asked if I had a PCP, and to contact or set up another appointment for foll…
28		2023-05-09 16:34:21	Complete	2023-05-10 19:52:16	Somewhat Agree	Somewhat Agree	Strongly Agree	Somewhat Agree	Somewhat Agree	Somewhat Agree	APP (PA/NP)		0-5 years	No	Unchecked	Unchecked	Unchecked	Unchecked	Unchecked	Unchecked	Unchecked		Male		Complete	2023-05-11 12:18:18	Blood pressure	First	Did not Perform	Did not Perform	Performed	Performed	Performed	Performed	Performed	Performed		Performed	Performed	Performed	Performed	Performed	N/A	Performed	Performed	Performed	Performed	Performed
29		2023-05-09 16:34:22	Complete	2023-05-10 17:22:47	Neutral	Somewhat Agree	Neutral	Somewhat Agree	Somewhat Agree	Neutral	APP (PA/NP)		0-5 years	No	Unchecked	Unchecked	Unchecked	Unchecked	Unchecked	Unchecked	Unchecked		Male		Complete	2023-05-11 11:19:43	Asthma	First	Did not Perform	Did not Perform	Performed	Performed	Performed	Performed	Performed	Did not Perform		Performed	N/A	Performed	Performed	Performed	Performed	Performed	Did not Perform	Did not Perform	Did not Perform	Performed
30		2023-05-09 16:34:23	Complete	2023-05-10 09:26:35	Somewhat Agree	Somewhat Agree	Somewhat Agree	Somewhat Agree	Strongly Agree	Strongly Agree	APP (PA/NP)		0-5 years	No	Unchecked	Unchecked	Unchecked	Unchecked	Unchecked	Unchecked	Unchecked		Female		Complete	2023-05-11 12:46:23	Asthma	First	Did not Perform	Did not Perform	Performed	Performed	Performed	Performed	Performed	Did not Perform		Performed	N/A	Performed	Performed	Performed	Performed	Performed	Did not Perform	Performed	Performed	Performed
31		2023-05-09 16:34:24	Complete	2023-05-11 10:11:24	Strongly Agree	Somewhat Agree	Somewhat Agree	Strongly Agree	Somewhat Agree	Strongly Agree	APP (PA/NP)		5-10 years	No	Unchecked	Unchecked	Unchecked	Unchecked	Unchecked	Unchecked	Unchecked		Male		Complete	2023-05-11 11:16:38	Blood pressure	First	Did not Perform	Did not Perform	Performed	Performed	Performed	Performed	Performed	Performed		Performed	N/A	Performed	Performed	Performed	N/A	Performed	Performed	Performed	Performed	Performed
[truncated: 92 more columns]
